# Supplementary material for: Microglia – mediated immunity partly contributes to the genetic association between Alzheimer’s disease and hippocampal volume
Source: Brain Behav Immun. 2019 Jul;79:267–73. doi: 10.1016/j.bbi.2019.02.011 (PMC6605284; doi:10.1016/j.bbi.2019.02.011)
Supplement: Supplementary data 1 [file mmc1.xml]

<?xml version="1.0" encoding="UTF-8" standalone="no"?><data:data><datasets><author>lancastertm@cardiff.ac.uk</author><type>0</type><dataset><value>1</value><reason>The authors do not have permission to share data</reason><comments/></dataset></datasets></data:data>
